# Supplementary material for: Mapping the Growth of Individual Placement and Support Services in Norway
Source: Int J Public Health. 2025 Sep 29;70:1608739. doi: 10.3389/ijph.2025.1608739 (PMC12515731; doi:10.3389/ijph.2025.1608739)
Supplement: Supplementary file 2 [file DataSheet2.zip]

Archive with 2 entries (2 files):
- ips map.tiff
- __MACOSX/._ips map.tiff
